# Supplementary material for: Effectiveness of Preoperative Chest Physiotherapy in Patients Undergoing Elective Cardiac Surgery, a Systematic Review and Meta-Analysis
Source: Medicina (Kaunas). 2022 Jul 8;58(7):911. doi: 10.3390/medicina58070911 (PMC9319848; doi:10.3390/medicina58070911)
Supplement: Supplementary file 1 [file medicina-58-00911-s001.zip]

Archive with 1 entries (1 files):
- medicina-1783175-supplementary.pdf
